# Supplementary material for: The influence of hip revision stem spline design on the torsional stability in the presence of major proximal bone defects
Source: PLoS One. 2023 Sep 14;18(9):e0291599. doi: 10.1371/journal.pone.0291599 (PMC10501563; doi:10.1371/journal.pone.0291599)
Supplement: S1 Data — (CSV) [file pone.0291599.s001.csv]

Specimen	Side	Implanttype	Implanttype_No	Dorr	Dorr_No	BMD_Trab	BMD_Cort	Cumulative_NoOfHits	Cumulative_Energy	MaximumForce	CumulativeForce	TorsionMz	TorsionAngle	Angle_Difference_fix	Contact_Lateral	Contact_Medial	Contact_Anterior	Contact_Posterior	Contact_Proximal	Contact_Distal	imprintdepth_avg	ETO_implant_distance	Contactareas	contactlength_95perc	Coeff_Seating_Force	Depth_Deviation	Vol_reamed_cort
1	L	Reclaim	1	C	3	262.3	1010.7	19	44	3924.59	54321.9	35.37	0.117	0.52	0.72	0.28	0.96	0.04	0.83	0.17	0.08	123.15	57	40.5	1.37	7.77	573.19
2	L	Reclaim	1	C	3	234.1	981.2	21	52	4028.2	63821.91	23.83	0.258	0.95	0.97	0.03	0.96	0.04	0	1	0.36	96.21	24	63	1.05	-6.88	66.98
3	L	Reclaim	1	B	2	303.9	1016.7	14	36	4408.1	45501.96	25.24	1.388	1.16	0.73	0.27	0.96	0.04	0.01	0.99	0.25	96.5	49	33	3.43	-3.93	252.78
4	L	Reclaim	1	C	3	320.4	1151.8	11	31	5029.75	38915.57	30.57	0.927	0.79	0.36	0.64	0.34	0.66	0.19	0.81	1.04	90.41	53	20	0.83	1.82	524.98
5	L	Reclaim	1	C	3	293.5	1105.2	11	25	3565.41	30336.72	27.82	0.42	0.45	0.59	0.41	0.99	0.01	0.41	0.59	0.11	100.99	35	56	1.51	-3.45	208.55
1	R	Prototype	2	C	3	292.6	1027.6	16	51	5982.96	68319.22	50.04	1.011	0.06	0.44	0.56	0.82	0.18	0.3	0.7	0.16	129.73	64	50.75	1.94	-1.29	1140.18
2	R	Prototype	2	C	3	224.3	993.6	8	16	3572.32	21505.46	29.6	0.433	2.21	0.76	0.24	0.53	0.47	0.11	0.89	0.3	94.8	46	35.5	0.82	-2.17	528.08
3	R	Prototype	2	B	2	257.3	1017.8	25	62	4698.2	81267.8	29.64	0.925	0.58	0.43	0.57	0.65	0.35	0.12	0.88	0.22	102.88	85	35.6	4.12	3.01	94.74
4	R	Prototype	2	B	2	308.3	1154.8	21	49	6335.23	59352.9	32.57	0.657	2.33	0.77	0.23	0.59	0.41	0.8	0.2	0.25	94.32	72	41	2.55	7.27	531.44
5	R	Prototype	2	C	3	290.1	1102.3	12	32	4622.22	42791.8	33.94	0.382	0.76	0.51	0.49	0.87	0.13	0.59	0.41	0.28	112.16	74	51.25	1.04	-0.69	517.61
